# Supplementary material for: The Role of the Serotonergic System in Time Perception: A Systematic Review
Source: Int J Mol Sci. 2024 Dec 11;25(24):13305. doi: 10.3390/ijms252413305 (PMC11679555; doi:10.3390/ijms252413305)
Supplement: Supplementary file 1 [file ijms-25-13305-s001.zip]

Archive with 1 entries (1 files):
- ijms-3339549-supplementary.pdf
